# Supplementary material for: Do cancer detection rates differ between transperineal and transrectal micro-ultrasound mpMRI-fusion-targeted prostate biopsies? A propensity score-matched study
Source: PLoS One. 2023 Jan 18;18(1):e0280262. doi: 10.1371/journal.pone.0280262 (PMC9847953; doi:10.1371/journal.pone.0280262)
Supplement: S1 Dataset — (XLSX) [file pone.0280262.s001.xlsx]

## Sheet: 21 matching
Age	DRE	PSA	Previous biopsy status	Pre-biopsy risk group	Volume (cc)	No MR visible lesions (PIRADS >/=3)	Highest PIRADS	MRI negative/positive	No MRI invisible lesions in US	Approach	Overall no cores	Overall no positive cores	Prognostic grade group	Maximum cancer core length (mm)	Total cancer core length (mm)	Random no cores	Random no positive cores	Prognostic grade group random	Random maximum cancer core length (mm)	No cores MR+US targeted	Positive cores MR targeted	MRI progrnostic grade group	MCCL	No cores US targeted	Positive cores US targeted	US prognostic grade group	MCCL	Significant disease	Cancer detection
59	1	5.6	1		25	0	2	0	0	1	12	0				12	0			0								0	0
69	1	6.7	1		38	1	4	1	0	1	14	0				8	0			6	0							0	0
65	1	3.7	1		30	1	5	1	1	1	12	0				6	0			6	0			2	0			0	0
66	1	9.5	1		60	0	2	0	1	1	12	0				10	0			2	0			2	0			0	0
71	1	7	3	1	56	0	2	0	1	1	16	2	1	2	4	14	1	1	2	2	1	1	2	2	1	1	2	0	1
60	1	24	1		78	0	2	0	1	1	15	5	2	7	21	12	3	2	7	3	2	2	5	3	2	2	5	1	1
55	2		1		30	1	3	1	0	1	11	0				8	0			3	0							0	0
58	1	3.4	1		28	1	3	1	0	1	14	0				6	0			8	0							0	0
72	1	8.8	1		80	1	4	1	0	1	11	0				8	0			3	0							0	0
62	1	12.7	1		44	1	5	1	0	1	13	7	2	15	61	8	2	2	8	5	5	2	15					1	1
68	1	4	1		30	0	2	0	1	1	13	4	1	6	16	11	3	1	6	2	1	1	1	2	1	1	1	0	1
66	1	6.9	1		28	0	2	0	2	1	14	0				10	0			4	0			4	0			0	0
68	1	8	1		25	1	3	1	1	1	13	0				7	0			6	0			2	0			0	0
69	1	7.2	1		36	2	4	1	0	1	16	8	2	6	31	9	3	1	4	7	5	2	6					1	1
80	2	6.7	3	1	12	2	5	1	0	1	11	9	2	8	37	3	1	1	1	8	8	2	4					1	1
76	1	15.5	1		45	0	2	0	1	2	13	0				11	0			2	0			2	0			0	0
60	1	7.32	1		34	2	4	1	1	2	34	2	2	11	12	21	0			13	2	2	11	2	0			1	1
75	1	9.5	2		61	2	5	1	0	2	23	3	3	6	13	15	0			8	3	3	6					1	1
62	1	14	2		82	0	2	0	0	2	29	0				29	0			0								0	0
71	1	4.5	1		63	1	3	1	0	2	32	7	1	7	20	28	7	1	7	4	0							0	1
61	2	6.5	1		35	2	5	1	0	2	12	5	1	14	27	6	1	1	1	6	4	1	14					0	1
69	1	4	3	1	136	1	5	1	0	1	15	0				12	0			3	0							0	0
52	1	1.5	2		20	0	2	0	0	2	24	0				24	0			0								0	0
66	1	7	3	1	40	1	4	1	0	1	18	1	1	2	2	12	2	1	2	6	0							0	1
59	1	5	1		27	0	1	0	0	1	13	0				13	0			0								0	0
61	2	2.68	1		35	0	1	0	0	1	14	0				14	0			0								0	0
76	1	4.4	1			1	4	1	0	1	19	1	1	1	1	17	1	1	1	2	0							0	1
76	1	10	3	2	65	1	4	1	1	2	13	2	1	1	12	8	2	2	5	5	0			6	3	2	5	0	1
66	2	4.9	1		25	1	5	1	1	1	15	11	4	13	95	10	6	4	7	5	5	4	13	2	1	4	7	1	1
76	2	8.7	2		70	1	5	1	0	1	11	0				0				11	0							0	0
60	1	4	1		45	0	2	0	0	1	12	5	1	6	17	12	5	1	6	0								1	1
74	1	9	4	2	110	0	2	0	0	2	23	0				23	0			0								0	0
77	2	8.2	1		47	1	4	1	0	2	12	0				10	0			2	0							0	0
76	2	7.6	1		52	1	5	1	0	2	14	7	2	19	42	9	2	1	2	6	5	2	19					1	1
75	1	5.9	1		90	0	2	0	0	1	17	1	2	6	6	17	1	2	6	0								1	1
48	1	4.4	1		40	0	2	0	1	1	15	0				12	0			3	0			3	0			0	0
57	2	15.9	1		84	0	2	0	1	2	22	0				20	0			2	0			2	0			0	0
68	1	4	4	1	28	1	4	1	0	2	24	3	2	13	18	21	1	1	2	3	2	2	13					1	1
63	2	4.6	1		84	1	4	1	0	1	17	0				13	0			4	0							0	0
61	1	6.6	1		45	0	2	0	0	2	12	0				12	0			0								0	0
78	1	10.5	3	2	87	1	4	1	0	1	13	3	2	13	28	10	0			3	3	3	13					1	1
62	1	9.6	1		68	0	2	0	0	1	12	2	1	1	2	12	2	1	1	0								1	1
77	2	9.1	1		101	1	5	1	0	2	10	0				0				10	0							0	0
71	1	7.9	1		153	1	5	1	0	2	27	0				20	0			7	0							0	0
71	1	3.7	3	1	65	0	2	0	0	1	14	1	1	2	2	14	1	1	2	0								1	1
64	1	6.8	3	1	54	0	2	0	0	2	16	2	2	2	4	16	2	2	2	0								1	1
61	1	8.4	1		20	0	2	0	0	1	12	0				12	0			0								0	0
68	1	6.3	3	1	73	0	2	0	0	1	13	0				13	0			0								0	0
69	1	9.8	1		77	0	2	0	0	2	14	0				14	0			0								0	0
73	1	6.1	1		42	1	4	1	0	1	15	4	1	4	8	11	2	1	2	4	2	1	4					0	1
59	1	8	3	1	27	0	1	0	1	1	13	2	2	3	5	12	1	1	2	1	1	2	3	1	1	2	3	1	1
50	2	2.3	1		55	0	1	0	0	2	11	0				11	0			0								0	0
72	1	8.5	3	1	45	0	2	0	0	1	13	2	2	3	4	13	2	2	3	0								1	1
71	1	23.7	3	3	115	0	2	0	0	2	38	0				38	0			0								0	0
74	1	7	2		50	1	4	1	0	1	19	1	2	2	2	10	1	2	2	9	0							1	1
72	1	8	2		43	2	4	1	0	1	19	0				12	0			7	0							0	0
67	1	6.9	1		42	0	1	0	1	2	13	2	2	3	6	11	0			2	2	2	3	2	2	2	3	1	1
84	1	18.8	1		26	1	5	1	1	1	20	7	4	5	31	12	4	3	5	8	3	4	7	4	0			1	1
63	1	1.9	1		20	0	2	0	0	2	14	0				14	0			0								0	0
74	2	21.2	1		62	2	4	1	0	2	15	2	1	4	6	11	1	1	4	4	1	1	2					0	1
58	1	5.2	3	1	33	1	4	1	0	2	14	2	2	5	9	10	0			4	2	2	5					1	1
70	1	15	3	2	26	0	2	0	0	2	33	9	2	16	44	33	9	2	16	0								1	1
78	1	22	2		30	0	2	0	0	2	16	3	4	8	12	16	3	4	8	0								1	1
70	1	2.7	3	1	17	0	2	0	0	2	19	1	1	1	1	19	1	1	1	0								1	1
71	1	5.4	3	1	43	1	4	1	0	2	23	5	2	6	21	15	2	1	6	3	2	2	5					1	1
54	1	4.06	1		25	2	5	1	0	2	17	4	1	5	18	7	0			10	6	1	5					0	1
63	1	19.6	1		25	0	2	0	0	2	10	4	2	6	19	10	1	2	6	0			0					1	1
72	1	7.33	1		32	0	2	0	0	2	23	0				23	0			0			0					0	0
72	2	5.5	1		80	1	4	1	0	2	23	1	3	2	2	21	1	3	2	2	0							1	1
67	2	17	2		29	2	4	1	0	2	25	0				21	0			4	0							0	0
58	2	9.7	1		36	1	5	1	0	1	18	11	2	9	63	14	7	2	9	4	4	2	9					1	1
85	2	23	1		36	2	5	1	0	1	11	3	2	6	17	0				11	3	2	17					1	1
76	1	15.9	2		34	0	1	0	2	2	24	3	2	3	6	22	2	2	2	2	1	2	3	2	1	2	3	1	1
52	1	10.9	1		50	0	2	0	0	2	24	0				24	0			0			0					0	0
66	1	6.6	4	1		1	4	1	0	2	25	12	2	5	31	20	6	2	5	6	6	2	5					1	1
65	1	8.4	1		25	1	5	1	1	2	13	2	2	3	5	3	0			10	2	2	3	4	0			1	1
67	2	80	1		40	1	5	1	0	1	10	8	5	18	38	0				10	8	5	18					1	1
60	1	16.9	1		87	0	2	0	1	2	28	0				26	0			2	0			2	0			0	0
73	1	8.7	1		32	2	4	1	0	2	23	5	4	4	20	13	2	4	4	10	3	4	4					1	1
77	1	5	4	3	40	1	4	1	0	2	26	5	5	5	18	19	0			7	5	5	5					1	1
71	1	1.8	4	2	40	1	4	1	0	2	22	0				18	0			4	0							0	0
78	1	13.3	2		31	1	4	1	0	2	17	1	1	3	3	15	0			2	1	1	3					0	1
74	1	10.5	1		60	0	2	0	1	2	23	5	1	6	19	21	5	1	6	2	0			2	0			0	1
66	1	15	3	1	37	0	2	0	0	1	16	8	2	7	31	16	8	2	7	0			0					1	1
55	1	4.75	1		21	0	2	0	0	2	15	1	1	2	2	15	0			0			0					1	1
56	1	8.62	1		64	0	2	0	0	2	23	0				23	0			0			0					0	0
70	2	7.7	1		40	2	5	1	0	2	16	13	2	7	82	9	7	2	7	7	6	2	7					1	1
76	1	29	3	2	58	1	5	1	0	2	29	2	4	2	4	24	1	4	2	5	1	4	2					1	1
61	1	7.1	1		85	1	4	1	0	1	17	2	1	1	2	13	1	1	1	4	1	1	1					0	1
69	1	5.7	1		53	2	4	1	1	2	27	1	1	4	4	18	0			9	1	1		2	0			0	1
65	1	10.5	1		34	0	2	0	0	2	23	1	4	2	2	23	1	4	2	0			0					1	1
53	1	3.77	3	1	51	0	2	0	0	2	11	0				11	0			0			0					0	0
61	1	12	1		72	0	2	0	0	2	25	0				25	0			0			0					0	0
61	1	5.4	1		72	3	5	1	0	2	17	8	1	4	19	7	1	1	1	10	7	1	4					0	1
67	1	16	1		55	1	5	1	0	2	16	5	3	6	29	10	0			6	5	3	6					1	1
63	1	22.3	2		40	0	2	0	0	1	19	0				19	0			0			0					0	0
63	1	9.5	3	1	52	1	4	1	0	1	15	0				12	0			3	0							0	0
59	1	3.4	1		45	1	4	1	0	2	16	0				13	0			3	0							0	0
62	2	6.5	1		40	2	5	1	1	1	19	8	2	12	59	13	2	2	3	6	6	2	12					1	1
54	2	9.8	1		31	1	4	1	1	2	19	0				9	0			10	0			1	0			0	0
55	1	3.29	3	1	32	0	2	0	2	2	21	6	1	7	15	19	5	1	7	2	1	1	1	2	1	1	1	0	1
72	1	6.67	3	2	25	1	4	1	0	2	26	10	3	10	70	23	7	3	10	3	3	3	10					1	1
72	1	20.4	1		170	1	4	1	0	2	12	0				10	0			2	0							0	0
58	1	7.85	1		34	1	4	1	0	2	13	0				11	0			2	0							0	0
57	1	6.6	3	1	50	1	5	1	0	2	29	2	1	8	16	25	0			4	2	1	8					0	1
79	3	16	1		40	2	5	1	0	2	12	11	5	15	81	0				12	11	5	15					1	1
69	1	5.4	1		40	0	2	0	0	1	11	1	1	1	1	11	1	1	1	0			0					1	1
75	1	1.5	3	1	40	1	4	1	1	1	12	7	2	8	35	7	3	2	8	5	3	2	7	2	0			1	1
68	1	6.3	1		45	1	4	1	1	2	13	4	2	9	20	9	2	1	4	4	3	2	9	1	1	1	2	1	1
76	1	20	2		40	1	5	1	1	2	29	8	2	13	46	23	5	1	6	6	2	2	13	2				1	1
53	1	5.6	3	1	22	0	2	0	1	2	18	0				15	0			3	0			3	0			0	0
71	1	13.8	1		40	1	4	1	0	2	25	6	3	6	15	22	6	3	6	3	0							1	1
72	1	11	1		90	1	4	1	1	2	14	0				7	0			7	0			1	0			0	0
56	3		1		68	3	5	1	0	2	16	9	2	10	44	9	3	2	6	7	6	2	10					1	1
68	1	3.3	3	1	39	1	5	1	0	2	26	2	1	2	3	23	2	1	2	3	0							0	1
59	1	6.82	1		70	2	5	1	0	2	16	0				11	0			5	0							0	0
60	1	11.4	1		69	0	2	0	0	2	16	0				16	0			0			0					0	0
57	1	6	1		41	1	4	1	1	2	15	4	2	2	5	8	1	1	1	7	3	2	2	3	1	2	2	1	1
67	1	5.4	4	2	35	1	4	1	0	2	22	7	3	4	28	25	4	3	4	3	2	3	4					1	1
70	2	4.1	1		40	1	5	1	0	2	15	12	2	11	97	0				15	12	2	11					1	1
58	1	5.7	1		55	0	2	0	0	2	13	0				13	0			0			0					0	0
62	1	9.4	1		38	0	2	0	0	2	29	0				29	0			0			0					0	0
70	2	7.05	1		60	2	4	1	1	2	15	5	1	11	33	9	1	1	4	6	4	1	33	2	0			0	1
73	2	16	3	1	50	2	4	1	0	2	13	2	1	2	3	9	2	1	2	4	0							0	1
65	1	9.32	3	1	40	0	1	0	1	2	22	3	2	4	8	21	3	2	4	1	0			1	0			1	1
67	1	16.1	1		105	0	2	0	0	2	10	0				10	0			0			0					0	0
52	1	7	1		55	2	3	1	0	2	12	0				8	0			4	0							0	0
63	1	16	1		80	2	4	1	0	2	14	0				10	0			4	0							0	0
72	1	6	1		24	1	5	1	0	2	10	5	3	10	27	4	0			6	5	3	10					1	1
68	1	8	1		42	0	2	0	0	2	19	0				19	0			0			0					0	0
58	1	4.85	1		25	1	4	1	0	2	14	4	1	8	30	10	0			4	4	1	8					0	1
64	1	6.35	3	2	55	1	4	1	1	2	16	4	3	3	11	8	0			8	4	3	3	4	1	1	2	1	1
72	1	3.8	1		29	2	5	1	0	2	12	4	2	3	7	8	2	2	2	4	2	4	3					1	1
68	1	5.2	4	2	22	1	4	1	1	2	29	5	2	6	19	23	2	2	2	6	3	2	6	2	0			1	1
72	1	15	1		64	2	4	1	0	2	21	0				10	0			11	0							0	0

## Sheet: Full patient list
Age	DRE	PSA	Previous biopsy status	Pre-biopsy risk group	Volume (cc)	No MR visible lesions (PIRADS >/=3)	Highest PIRADS	Location	No MRI invisible lesions in US	Approach	Overall no cores	Overall no positive cores	Overall Gleason score	Prognostic grade group	Maximum cancer core length (mm)	Total cancer core length (mm)	Random no cores	Random no positive cores	Random Gleason score	Prognostic grade group random	Random maximum cancer core length (mm)	No cores MR+US targeted	Positive cores MR targeted	MRI US Gleason score	MRI progrnostic grade group	MCCL	No cores US targeted	Positive cores US targeted	US gleason score	US prognostic grade group	MCCL
59	1	5.6	1		25	0	2		0	1	12	0					12	0				0	0
65	1	3.7	1		30	1	5	1	1	1	12	0					6	0				6	0				2	0
69	1	6.7	1		38	1	4	1	0	1	14	0					8	0				6	0
75	1	5.1	3	1	80	0	2		0	1	12	0					12	0				0	0
66	1	9.5	1		60	0	2		1	1	12	0					10	0				2	0				2	0
71	1	7	3	1	56	0	2		1	1	16	2	3+3	1	2	4	14	1	3+3	1	2	2	1	3+3	1	2	2	1	3+3	1	2
62	1	12.7	1		44	1	5	1	0	1	13	7	3+4	2	15	61	8	2	3+4	2	8	5	5	3+4	2	15
58	1	3.4	1		28	1	3	1	0	1	14	0					6	0				8	0
72	1	8.8	1		80	1	4	1	0	1	11	0					8	0				3	0
55	2		1		30	1	3	1	0	1	11	0					8	0				3	0
60	1	24	1		78	0	2		1	1	15	5	3+4	2	7	21	12	3	3+4	2	7	3	2	3+4	2	5	3	2	3+4	2	5
77	1	17	1		85	1	5	2	0	2	10	0					7	0				3	0
73	1	7.46	1		79	1	4	2	0	2	15	0					12	0				3	0
70	1	6.2	3	1	35	1	4	2	0	2	20	4	3+4	2	2	12	16	2	3+3	1	7	4	2	3+4	2	2
78	1	8.2	1		29	1	4	1	0	2	13	9	3+3	1	15	44	11	7	3+3	1	8	2	2
67	1	13	1		43	2	4	3	0	2	17	2	3+3	1	6	12	9	0				8	2
67	2	8.8	4	2	70	1	4	1	0	2	31	5	3+4	2	5	17	24	0				7	5	3+4	2	5
78	1	4.1	1		100	1	5	1	1	1	7	0					3	0				4	0				2	0
66	1	6.9	1		28	0	2		2	1	14	0					10	0				4	0				4	0
68	1	4	1		30	0	2		1	1	13	4	3+3	1	6	16	11	3	3+3	1	6	2	1	3+3	1	1	2	1	3+3	1	1
74	1	8.5	2		61	1	5	2	1	2	24	6	3+4	2	7	24	10	0				14	6	3+4	2	7	2	0
71	1	1	1		75	3	5	3	0	2	26	0					12	0				14	0
79	1	11.5	2		55	1	4	2	1	2	6	0					0	0				6	0				2	0
79	2	8	2		48	3	5	3	0	2	16	4	3+4	2	6	19	0	0				16	4	3+4	2	6
63	2	14.1	1		107	1	4	1	0	2	29	4	3+3	1	4	11	23	0				6	4	3+3	1	4
55	1	8	2			0	2		0	2	12	0					12	0				0	0
80	2	6.7	3	1	12	2	5	1	0	1	11	9	3+4	2	8	37	3	1	3+3	1	1	8	8	3+4	2	4
68	1	8	1		25	1	3	1	1	1	13	0					7	0				6	0				2	0
76	1	4.4	2		51	2	5	1	0	1	9	0					0	0				9	0
69	1	7.2	1		36	2	4	1	0	1	16	8	3+4	2	6	31	9	3	3+3	1	4	7	5	3+4	2	6
73	1	5.1	3	1	30	0	2		1	1	14	0					12	0				2	0				2	1	3+3	1	3
60	1	7.32	1		34	2	4	2	1	2	34	2	3+4	2	11	12	21	0				13	2	3+4	2	11	2	0
76	1	15.5	1		45	0	2		1	2	13	0					11	0				2	0				2	0
76	2	3.3	1		30	1	4	1	0	2	23	10	3+4	2	8	50	17	5	3+4	2	6	6	5	3+4	2	8
68	1	4.7	1		80	1	4	2	0	2	13	4	3+4	2	6	21	9	0				4	4	3+4	2	6
67	1	1	2		36	1	4	1	0	1	6	0					0	0				6	0
72	1	23	2		30	0	2		1	2	33	6	3+4	2	4	15	31	5	3+4	2	4	2	1	3+3	1	2	2	1	3+3	1	2
75	1	9.5	2		61	2	5	2	0	2	23	3	4+3	3	6	13	15	0				8	3	4+3	3	6
71	1	4.5	1		70	2	5	1	0	2	29	0					21	0				8	0
76	2	4.6	1		55	1	5	2	1	2	11	6	3+4	2	20	66	6	2	3+4	2	8	5	4	3+4	2	20	2	1	4+3	3	5
76	1	9	2		41	1	5	2	0	2	4	4	3+4	2	18	48	0	0				4	4	3+4	2	18
71	1	4.5	1		63	1	3	2	0	2	32	7	3+3	1	7	20	28	7	3+3	1	7	4	0
73	1	48	2		71	1	5	2	0	2	13	5	3+4	2	20	69	7	0				6	5	3+4	2	20
78	2	3.4	4	2	40	1	5	1	1	2	12	6	3+4	2	5	24	7	1	3+4	2	1	5	5	3+4	2	5	2	2	3+4	2	4
78	1	4.1	1		40	3	5	1	1	2	20	0					0	0				20	0				6	0
79	1	4.5	1		30	2	4	3	1	2	24	5	3+3	1	6	17	6	3	3+3	1	6	18	2	3+3	1	2	8	1	3+3	1	2
60	1	5.49	1			1	4	1	1	2	12	2	3+4	2	11	16	8	0				4	2	3+4	2	11	2	1	3+4	2	11
62	1	14	2		82	0	2		0	2	29	0					29	0				0	0
61	2	6.5	1		35	2	5	1	0	2	12	5	3+3	1	14	27	6	1	3+3	1	1	6	4	3+3	1	14
71	1	4.8	4	2	29	1	5	2	0	2	8	5	3+3	1	7	26	0	0				8	5	3+3	1	7
66	1	6	1		46	2	4	1	0	2	24	9	3+3	1	7	44	14	3	3+3	1	6	10	6	3+3	1	7
83	2	24.7	1		48	1	5	1	0	2	30	6	4+4	4	11	39	23	4	4+4	4	11	7	2	4+4	4	8
69	1	4	3	1	136	1	5	1	0	1	15	0					12	0				3	0
79	1	4	1		26	1	5	1	0	2	21	5	3+3	1	9	32	16	1	3+3	1	2	5	4	3+3	1	9
60	2	4.5	4	1	22	1	4	1	1	2	24	10	3+3	1	9	34	14	0				10	10	3+3	1	5	5	5	3+3	1	5
72	1	7.6	1		40	2	5	1	0	2	8	5	4+5	5	10	29	0	0				8	5	4+5	5	4
80	1	9.7	1		57	1	3	1	1	2	19	0					12	0				7	0				3	0
77	1	12.5	3	1		1	5	2	0	2	17	3	3+3	1	4	8	7	0				10	3	3+3	1	4
70	1	5.2	1		25	1	4	2	0	2	24	3	3+4	2	8	16	18	0				6	3	3+4	2	8
52	1	1.5	2		20	0	2		0	2	24	0					24	0				0	0
68	1	10.3	2		55	1	4	1	0	2	11	0					7	0				4	0
85	1	7	4	2	20	1	4	2	1	2	21	5	4+4	4	13	36	14	0				7	5	4+4	4	13	3	2	4+4	4	3
66	1	7	3	1	40	1	4	1	0	1	18	1	3+3	1	2	2	12	2	3+3	1	2	6	0
59	1	1.5	1			1	5	1	0	2	9	0					7	0				2	0
59	1	5	1		27	0	1		0	1	13	0					13	0				0	0
64	1	22	2		30	2	5	2	0	2	13	9	3+4	2	15	74	0	0				13	9	3+4	2	15
66	1	14	1		40	3	4	3	1	2	26	9	3+4	2	4	24	16	1	3+4	2	2	10	8	3+4	2	4	3	0
76	1	10	3	2	65	1	4	2	1	2	13	2	3+3	1	1	12	8	2	3+4	2	5	5	0				6	3	3+4	2	5
76	1	7	3	1	30	1	4	1	0	2	15	6	4+3	3	8	29	11	2	4+3	3	2	4	4	4+3	3	8
71	1	8.1	1		35	2	4	1	0	2	16	5	4+3	3	8	23	7	1	3+3	1	5	9	4	4+3	3	8
53	1	1.14	2		25	1	4	1	0	2	8	0					0	0				8	0
76	1	4.4	1			1	4	1	0	1	19	1	3+3	1	1	1	17	1	3+3	1	1	2	0
66	2	4.9	1		25	1	5	1	1	1	15	11	4+4	4	13	95	10	6	4+4	4	7	5	5	4+4	4	13	2	1	4+4	4	7
61	2	2.68	1		35	0	1		0	1	14	0					14	0				0	0
76	2	8.7	2		70	1	5	1	0	1	11	0					0	0				11	0
77	2	8.2	1		47	1	4	1	0	2	12	0					10	0				2	0
63	1	3.3	1		29	1	5	1	0	2	15	0					2	0				13	0
76	2	7.6	1		52	1	5	1	0	2	14	7	3+4	2	19	42	9	2	3+3	1	2	6	5	3+4	2	19
74	1	9	4	2	110	0	2		0	2	23	0					23	0				0	0
75	1	10.9	1		135	0	2		0	2	4	0					0	0				4	0
60	1	4	1		45	0	2		0	1	12	5	3+3	1	6	17	12	5	3+3	1	6	0	0
72	1	4	3	1	107	2	4	1	1	2	20	6	3+3	1	13	22	16	2	3+3	1	6	4	4	3+3	1	13	2	2	3+3	1	3
72	2	7	1		24	1	5	1	0	2	20	10	4+3	3	6	34	15	6	4+3	3	6	5	4	4+3	3	4
75	2	16.9	1		90	1	5	1	0	2	14	4	4+3	3	5	16	9	1	3+3	1	1	5	3	4+3	3	5
55	2	1.1	1		40	1	5	1	0	2	11	0					7	0				4	0
57	2	15.9	1		84	0	2		1	2	22	0					20	0				2	0				2	0
84	2	7.3	1		35	2	5	1	0	2	17	6	3+4	2	13	56	10	3	3+4	2	13	7	3	3+4	2	13
61	1	16	3	2	86	1	4	1	0	2	26	0					22	0				4	0
68	1	4	4	1	28	1	4	1	0	2	24	3	3+4	2	13	18	21	1	3+3	1	2	3	2	3+4	2	13
48	1	4.4	1		40	0	2		1	1	15	0					12	0				3	0				3	0
63	2	4.6	1		84	1	4	1	0	1	17	0					13	0				4	0
75	1	5.9	1		90	0	2		0	1	17	1	3+4	2	6	6	17	1	3+4	2	6	0	0
78	1	10.5	3	2	87	1	4	1	0	1	13	3	3+4	2	13	28	10	0				3	3	4+3	3	13
69	3	7.7	3	1	63	1	4	1	0	2	23	6	4+5	5	17	68	16	0				7	6	4+5	5	17
70	1	16	3	2	30	1	5	2	0	2	6	6	4+3	3	25	99	0	0				6	6	4+3	3	25
61	1	6.6	1		45	0	2		0	2	12	0					12	0				0	0
72	1	6.8	1		44	2	4	2	0	2	25	6	3+3	1	4	16	19	0				6	6	3+3	1	4
80	1	17.5	1		31	1	5	2	0	2	33	9	4+4	4	7	57	23	0				10	9	4+4	4	7
62	1	9.6	1		68	0	2		0	1	12	2	3+3	1	1	2	12	2	3+3	1	1	0	0
69	2	34	1		38	1	5	1	0	1	7	7	4+4	4	15	70	0	0				7	7	4+4	4	15
71	1	7.9	1		153	1	5	2	0	2	27	0					20	0				7	0
77	2	9.1	1		101	1	5	2	0	2	10	0					0	0				10	0
59	1	7.2	4	2	20	1	5	1	0	2	26	2	3+4	2	7	15	20	1	3+3	1	8	6	1	3+4	2	7
51	1	6.3	1		50	1	4	1	0	2	14	5	3+4	2	3	15	8	0				6	5	3+4	2	3
67	1	10.4	1		49	1	4	1	1	2	13	0					8	0				5	0				1	0
65	2	12.4	3	2	20	3	5	2	0	2	19	9	3+4	2	7	32	11	3	3+4	2	7	8	6	3+4	2	6
61	1	8.4	1		20	0	2		0	1	12	0					12	0				0	0
68	1	5.1	1		20	1	3	1	0	2	13	6	3+4	2	7	22	7	1	3+3	1	1	6	5	3+4	2	7
68	1	6.3	3	1	73	0	2		0	1	13	0					13	0				0	0
71	1	3.7	3	1	65	0	2		0	1	14	1	3+3	1	2	2	14	1	3+3	1	2	0	0
64	1	6.8	3	1	54	0	2		0	2	16	2	3+4	2	2	4	16	2	3+4	2	2	0	0
69	1	9.8	1		77	0	2		0	2	14	0					14	0				0	0
70	1	15.5	2		26	1	4	1	0	2	13	10	3+4	2	16	64	2	0				11	10	3+4	2	16
73	1	6.1	1		42	1	4	1	0	1	15	4	3+3	1	4	8	11	2	3+3	1	2	4	2	3+3	1	4
70	1	5.5	1		21	1	5	2	0	2	17	4	4+5	5	9	37	11	0				6	4	4+5	5	9
76	1	17	1		38	2	4	1	0	2	24	2	3+3	1	5	6	20	0				4	2	3+3	1	5
74	1	7	2		50	1	4	1	0	1	19	1	3+4	2	2	2	10	1	3+4	2	2	9	0
72	1	8	2		43	2	4	1	0	1	19	0					12	0				7	0
73	1	13.2	2		60	1	4	2	0	2	27	6	4+3	3	4	17	21	2	4+3	3	2	6	4	4+3	3	4
72	1	8.5	3	1	45	0	2		0	1	13	2	3+4	2	3	4	13	2	3+4	2	3	0	0
71	1	23.7	3	3	115	0	2		0	2	38	0					38	0				0	0
75	1	3.6	1		45	1	4	2	0	2	8	0					5	0				3	0
73	1	4	3	1	40	1	4	2	0	2	27	4	3+3	1	5	8	21	1	3+3	1	5	6	3	3+3	1	1
50	2	2.3	1		55	0	1		0	2	11	0					11	0				0	0
59	1	8	3	1	27	0	1		1	1	13	2	3+4	2	3	5	12	1	3+3	1	2	1	1	3+4	2	3	1	1	3+4	2	3
74	1	21	3	3	60	1	5	2	0	2	7	7	3+4	2	9	62	0	0				7	7	3+4	2	9
75	1	9.5	2		50	1	5	2	1	2	10	6	4+5	5	6	34	0	0				10	6	4+5	5	6	2
72	1	5	2		130	1	5	2	0	2	8	6	4+3	3	7	60	0	0				8	6	4+3	3	7
66	1	5.2	3	1	50	1	5	2	0	2	16	7	3+3	1	7	32	12	3	3+3	1	3	4	4	3+3	1	7
67	1	6.9	1		42	0	1		1	2	13	2	3+4	2	3	6	11	0				2	2	3+4	2	3	2	2	3+4	2	3
84	1	18.8	1		26	1	5	1	1	1	20	7	4+4	4	5	31	12	4	4+3	3	5	8	3	4+4	4	7	4	0
70	1	4.1	1		62	1	4	2	0	2	14	2	3+4	2	6	12	12	0				2	2	3+4	3	6
63	1	1.9	1		20	0	2		0	2	14	0					14	0				0	0
73	1	7.3	3	1	56	1	4	1	0	2	13	4	3+3	1	3	2	11	3	3+3	1	2	2	1	3+3	1	2
60	1	10.6	3	2	72	1	4	1	0	2	18	1	3+3	1	1	1	11	1	3+3	1	1	7	0
70	1	15	3	2	26	0	2		0	2	33	9	3+4	2	16	44	33	9	3+4	2	16	0	0
74	2	21.2	1		62	2	4	1	0	2	15	2	3+3	1	4	6	11	1	3+3	1	4	4	1	3+3	1	2
77	2	12.8	3	2	30	1	5	1	0	2	28	4	3+4	2	4	12	21	2	3+4	2	4	7	2	3+3	1	2
58	1	5.2	3	1	33	1	4	1	0	2	14	2	3+4	2	5	9	10	0				4	2	3+4	2	5
78	1	22	2		30	0	2		0	2	16	3	4+4	4	8	12	16	3	4+4	4	8	0	0
70	1	2.7	3	1	17	0	2		0	2	19	1	3+3	1	1	1	19	1	3+3	1	1	0	0
73	1	8.2	1		160	1	4	1	0	2	27	0					21	0				6	0
70	1	6.5	2		40	1	5	2	0	2	17	6	4+3	3	6	25	10	0				7	6	4+3	3	6
60	1	14.3	3	2	47	1	4	1	1	2	24	7	3+4	2	4	15	20	5	3+4	2	4	4	2	3+4	2	2	2	0
59	1	5.4	1		65	1	5	2	0	2	16	0					14	0				2	0
66	1	21	1		46	1	5	2	0	2	14	5	3+3	1	8	30	10	2	3+3	1	8	4	3	3+3	1	7
72	1	2.8	3		23	1	5	1	0	2	5	4	3+4	2	3	13	0	0				5	4	3+4	2	3
79	1	5.8	3		50	0	2		0	1	12	3	3+3	1	2	4	12	3	3+3	1	2	0	0
52	1	7.05	1		20	1	4	1	1	2	15	0					7	0				8	0				4	0
71	1	5.4	3	1	43	1	4	2	0	2	23	5	3+4	2	6	21	15	2	3+3	1	6	3	2	3+4	2	5	0
73	2	9	1		60	1	5	1	0	2	8	3	4+5	5	6	12	4	0				4	3	4+5	5	6	0
54	1	4.06	1		25	2	5	3	0	2	17	4	3+3	1	5	18	7	0				10	6	3+3	1	5	0
49	1	7.8	4	1	26	1	4	2	0	2	25	5	3+4	2	4	27	19	3	3+4	2	4	6	3	3+4	2	4	0
72	1	7.33	1		32	0	2		0	2	23	0					23	0				0	0				0
74	1	0.54	1		30	1	5	1	0	2	16	0					10	0				6	0				0
72	1	7.85	4	2	41	3	5	3	0	2	26	9	4+3	3	5	46	21	5	4+3	3	5	5	4	4+3	3	7.25	0
72	2	5.5	1		80	1	4	1	0	2	23	1	4+3	3	2	2	21	1	4+3	3	2	2	0				0
63	1	19.6	1		25	0	2		0	2	10	4	3+4	2	6	19	10	1	3+4	2	6	0	0				0
67	1	7.2	1		40	1	4	1	1	2	14	9	3+4	2	16	93	8	6	3+4	2	16	6	3	3+4	2	14	2	0
71	2	1.74	1			1	5	3	0	2	19	0					14	0				5	0				0
85	2	23	1		36	2	5	3	0	1	11	3	3+4	2	6	17	0	0				11	3	3+4	2	17	0
67	2	17	2		29	2	4	3	0	2	25	0					21	0				4	0				0
64	2	7.88	1		27	1	5	3	0	2	11	6	3+4	2	7	35	0	0				11	6	3+4	2	7	0
65	2	12.8	1		19	2	5	3	0	2	4	4	3+4	2	10	32	0	0				4	4	3+4	2	10	0
58	2	9.7	1		36	1	5	1	0	1	18	11	3+4	2	9	63	14	7	3+4	2	9	4	4	3+4	2	9	0
76	1	15.9	2		34	0	1		2	2	24	3	3+4	2	3	6	22	2	3+4	2	2	2	1	3+4	2	3	2	1	3+4	2	3
52	1	10.9	1		50	0	2		0	2	24	0					24	0				0	0				0
67	1	8.6	1		60	1	4	2	1	2	23	4	3+4	2	7	17	19	2	3+3	1	2	4	2	3+4	2	7	0
66	1	6.6	4	1		1	4	1	0	2	25	12	3+4	2	5	31	20	6	3+4	2	5	6	6	3+4	2	5	0
65	1	8.4	1		25	1	5	2	1	2	13	2	3+4	2	3	5	3	0				10	2	3+4	2	3	4	0
67	2	80	1		40	1	5	1	0	1	10	8	4+5	5	18	38	0	0				10	8	4+5	5	18
68	2	6.8	2		58	1	5	2	1	2	9	4	3+3	1	7	9	0	0				9	4	3+3	1	7	3	0
64	2	60	1		58	1	5	1	0	2	6	4	4+3	3	7	32	2	1	4+3	3	7	4	3	4+3	3	7	0
67	1	8.2	3	1	72	1	4	1	0	2	12	1	3+3	1	1	1	9	1	3+3	1	1	3	0				0
50	1	5.4	1		38	1	4	1	0	2	15	0					9	0				6	0				0
73	1	8.7	1		32	2	4	2	0	2	23	5	4+4	4	4	20	13	2	4+4	4	4	10	3	4+4	4	4	0
72	1	8.2	3	1	96	1	5	1	0	2	34	2	3+3	1	2	3	28	1	3+3	1	2	6	1	3+3	1	1	0
60	1	16.9	1		87	0	2		1	2	28	0					26	0				2	0				2	0
76	1	4.4	3	1	11	1	4	2	0	2	15	4	3+4	2	7	20	13	2	3+3	1	3	2	2	3+4	2	7	0
73	1	8	4	1		1	4	2	1	2	14	3	3+3	1	4	6	10	3	3+3	1	4	4	0				2	0
77	2	18.6	1		29	1	5	1	0	1	6	4	5+4	5	18	40	2	0				4	4	5+4	5	18	0
55	1	24.6	2		45	2	4	1	0	2	31	11	4+3	3	7	58	21	5	3+4	2	7	10	6	4+3	3	7	0
68	1	11.55	2		75	1	5	2	0	2	6	6	3+3	1	11	67	0	0				6	6	3+3	1	11	0
77	1	10	3	1	65	2	4	3	0	2	19	2	3+3	1	2	3	10	1	3+3	1	1	9	1	3+3	1	2	0
76	1	14.4	3	1	56	1	5	2	0	2	7	6	3+3	1	9	53	0	0				7	6	3+3	1	9	0
77	1	5	4	3	40	1	4	2	0	2	26	5	4+5	5	5	18	19	0				7	5	4+5	5	5	0
74	1	12.38	3	1	28	2	5	3	0	2	30	3	4+3	3	12	19	23	2	4+3	3	12	7	1	4+4	4	4	0
67	1	7.5	4	2	30	1	4	1	0	2	39	6	4+3	3	4	16	25	1	3+3	1	1	14	5	4+3	3	4	0
56	1	7.2	4	2	29	1	4	1	0	2	30	13	3+4	2	11	69	28	11	3+4	2	11	2	2	3+4	2	7	0
71	1	1.8	4	2	40	1	4	1	0	2	22	0					18	0				4	0				0
78	1	13.3	2		31	1	4	2	0	2	17	1	3+3	1	3	3	15	0				2	1	3+3	1	3	0
53	1	24	2		35	1	5	2	0	2	10	4	4+3	3	8	30	0	0				10	4	4+3	3	8	0
73	1	6.4	2		39	0			0	2	25	0					25	0				0	0				0
62	1	12.2	2		50	1	4	2	0	2	29	3	3+3	1	4	12	27	3	3+3	1	4	2	0				0
64	1	4.4	1		69	1	4	1	0	2	28	0					26	0				2	0				0
71	1	10.9	1		178	1	5	1	0	2	27	9	3+4	2	12	65	23	5	3+4	2	8	4	4	3+4	2	12	0
76	1	29	3	2	58	1	5	2	0	2	29	2	4+4	4	2	4	24	1	4+4	4	2	5	1	4+4	4	2	0
55	1	4.75	1		21	0	2		0	2	15	1	3+3	1	2	2	15	0				0	0				0
59	2	80	1		70	1	5	1	0	2	17	12	4+5	5	15	30	10	7	4+4	4	4	7	5	4+5	5	15	0
66	1	5.4	1		85	1	4	2	0	2	16	1	3+3	1	5	5	12	0				4	1	3+3	1	5	0
63	2	6	1		47	1	4	1	1	2	14	4	3+4	2	5	15	8	1	3+3	1	1	6	3	3+4	2	5	2	0
70	2	7.7	1		40	2	5	1	0	2	16	13	3+4	2	7	82	9	7	3+4	2	7	7	6	3+4	2	7	0
74	1	10.5	1		60	0	2		1	2	23	5	3+3	1	6	19	21	5	3+3	1	6	2	0				2	0
66	1	15	3	1	37	0	2		0	1	16	8	3+4	2	7	31	16	8	3+4	2	7	0	0				0
65	2	7.8	1		21	2	5	3	0	2	15	5	3+3	1	4	28	7	0				8	5	3+3	1	4	0
56	1	8.62	1		64	0	2		0	2	23	0					23	0				0	0				0
73	2	5.9	1		88	4	5	3	0	2	19	13	4+3	3	9	84	0	0				19	13	4+3	3		0
61	1	7.1	1		85	1	4	2	0	1	17	2	3+3	1	1	2	13	1	3+3	1	1	4	1	3+3	1	1	0
69	1	5.7	1		53	2	4	3	1	2	27	1	3+3	1	4	4	18	0				9	1	3+3	1		2	0
71	2				96	1	5	1	0	2	13	0					10	0				3	0				0
61	1	12	1		72	0	2		0	2	25	0					25	0				0	0				0
53	1	3.77	3	1	51	0	2		0	2	11	0					11	0				0	0				0
63	2	15.4	1		36	2	5	1	0	2	15	7	4+3	3	7	16	5	1	3+4	2	1	10	6	4+3	3	7	0
66	2	2	1		69	2	5	3	0	2	21	8	3+4	2	5	27	14	4	3+4	2	5	7	3	3+4	2	5	0
61	1	5.4	1		72	3	5	1	0	2	17	8	3+3	1	4	19	7	1	3+3	1	1	10	7	3+3	1	4	0
66	1	7.23	1		52	1	5	2	0	2	21	5	3+4	2	6	20	14	0				7	5	3+4	2	6	0
67	1	4.83	1		58	1	5	2	0	2	24	9	3+4	2	8	32	15	4	3+3	1	7	9	5	3+4	2	8	0
67	1	16	1		55	1	5	1	0	2	16	5	4+3	3	6	29	10	0				6	5	4+3	3	6	0
68	1	5.9	1		48	1	5	2	0	2	14	2	4+3	3	9	17	12	0				2	2	4+3	3	9	0
65	1	10.5	1		34	0	2		0	2	23	1	4+4	4	2	2	23	1	4+4	4	2	0	0				0
63	1	9.5	3	1	52	1	4	1	0	1	15	0					12	0				3	0				0
63	1	22.3	2		40	0	2		0	1	19	0					19	0				0	0				0
53	1	10.7	1		33	1	5	1	1	2	10	0					0	0				10	0				2	0
62	2	6.5	1		40	2	5	1	1	1	19	8	3+4	2	12	59	13	2	3+4	2	3	6	6	3+4	2	12	0
69	2	6.6	1		62	1	4	1	0	2	27	6	3+4	2	8	29	24	3	3+3	1	4	3	3	3+4	2	8	0
72	1	9.7	1		13	2	5	1	0	2	15	5	3+4	2	8	30	11	2	3+3	1	3	4	3	3+4	2	8	0
74	3	5.4	1		103	1	5	3	0	2	5	5	4+5	5	15	46	0	0				5	5	4+5	5	15	0
59	1	3.4	1		45	1	4	1	0	2	16	0					13	0				3	0				0
74	1	8.6	1		44	1	4	1	1	2	23	9	3+4	2	4	23	15	4	3+3	1	4	8	5	3+4	2	4	4	1	3+3	1	1
78	1	11.2	1		36	1	4	1	0	2	14	4	3+4	2	10	32	11	1	3+3	1	3	3	3	3+4	2	10	0
54	2	9.8	1		31	1	4	2	1	2	19	0					9	0				10	0				1	0
75	1	12.8	2		25	1	5	2	0	2	7	7	4+3	3	8	55	0	0				7	7	4+3	3	8	0
57	1	6.6	3	1	50	1	5	2	0	2	29	2	3+3	1	8	16	25	0				4	2	3+3	1	8	0
55	1	3.29	3	1	32	0	2		2	2	21	6	3+3	1	7	15	19	5	3+3	1	7	2	1	3+3	1	1	2	1	3+3	1	1
72	1	6.67	3	2	25	1	4	1	0	2	26	10	4+3	3	10	70	23	7	4+3	3	10	3	3	4+3	3	10	0
76	2	4.93	1		30	1	5	2	1	2	7	2	3+4	2	3	6	0	0				7	2	3+4	2	3	1	0
79	3	16	1		40	2	5	1	0	2	12	11	4+5	5	15	81	0	0				12	11	4+5	5	15	0
40	1	0.8	1		20	2	5	1	0	2	9	0					6	0				3	0				0
58	1	7.85	1		34	1	4	2	0	2	13	0					11	0				2	0				0
62	2	7.6	1		38	2	4	1	0	2	14	8	3+4	2	8	29	8	4	3+4	2	8	6	4	3+4	2	6	0
72	1	20.4	1		170	1	4	1	0	2	12	0					10	0				2	0				0
75	1	10.32	1		17	1	4	1	0	2	14	5	4+4	4	8	33	8	2	4+4	4	7	6	3	4+4	4	8	0
69	1	4.23	3	1	38	3	4	3	0	2	28	5	3+4	2	5	20	21	1	3+3	1	5	7	4	3+4	2	5	0
62	2	0.43	2		30	1	4	2	1	2	12	0					5	0				7	0				4	0
64	1	12	2		75	1	4	2	0	2	4	3	3+4	2	3	9	0	0				4	3	3+4	2	3	0
75	1	1.5	3	1	40	1	4	1	1	1	12	7	3+4	2	8	35	7	3	3+4	2	8	5	3	3+4	2	7	2	0
65	1	6.3	1		50	1	4	2	0	2	17	0					13	0				4	0				0
72	3	9.4	1		64	2	5	3	1	2	8	8	4+3	3	13	85	0	0				8	8	4+3	3	13	2	2	4+3	3	13
69	1	5.4	1		40	0	2		0	1	11	1	3+3	1	1	1	11	1	3+3	1	1	0	0				0
81	1	46	1		174	1	4	2	0	2	10	0					6	0				4	0				0
77	1	13.9	1		50	1	5	2	0	2	19	4	3+4	2	5	17	11	0				8	4	3+4	2	5	0
62	1	11	1		29	1	4	1	0	2	25	0					22	0				3	0				0
63	2	5.9	1		30	3	4	3	0	2	13	8	3+4	2	11	30	2	0				11	8	3+4	2	11	0
54	3	41.8	1		18	1	5	3	0	2	8	8	4+4	4	15	113	0	0				8	8	4+4	4	15	0
68	1	1.4	3	1	50	2	4	3	1	2	13	0					8	0				5	0				1	0
76	1	20	2		40	1	5	2	1	2	29	8	3+4	2	13	46	23	5	3+3	1	6	6	2	3+4	2	13	2	0
68	1	8	3	1	52	1	5	1	0	2	12	0					10	0				2	0				0
50	1	6.25	1		60	2	5	3	0	2	17	0					11	0				6	0				0
75	3	21	1		40	1	5	1	0	2	13	8	4+3	3	12	70	6	1	3+4	2	2	7	7	4+3	3	12	0
68	1	6.3	1		45	1	4	1	1	2	13	4	3+4	2	9	20	9	2	3+3	1	4	4	3	3+4	2	9	1	1	3+3	1	2
66	2	7.56	1		20	1	5	2	1	2	14	5	3+4	2	9	33	11	1	3+3	1	1	3	3	3+4	2	9	1	1	3+3	1	6
69	2	9.76	1		18	1	5	1	0	2	14	13	4+5	5	10	66	6	5	4+4	4	3	8	8	4+5	5	10	0
64	2	6.3	1		21	1	4	1	1	2	12	5	4+3	3	13	31	9	2	3+3	1	2	3	3	4+3	3	13	2	2	4+3	3	13
67	1	5.78	1		22	1	4	2	0	2	16	4	4+4	4	6	23	11	0				5	4	4+4	4	4	0
53	1	5.6	3	1	22	0	2		1	2	18	0					15	0				3	0				3	0
56	3		1		68	3	5	3	0	2	16	9	3+4	2	10	44	9	3	3+4	2	6	7	6	3+4	2	10	0
59	1	6.82	1		70	2	5	3	0	2	16	0					11	0				5	0				0
71	1	13.8	1		40	1	4	1	0	2	25	6	4+3	3	6	15	22	6	4+3	3	6	3	0				0
72	1	11	1		90	1	4	1	1	2	14	0					7	0				7	0				1	0
58	1	18	1		50	0			1	2	25	1	3+3	1	3	3	24	1	3+3	1	3	1	0				1	0
68	1	3.3	3	1	39	1	5	1	0	2	26	2	3+3	1	2	3	23	2	3+3	1	2	3	0				0
69	2	13	1		30	2	4	3	0	2	16	8	4+3	3	7	44	11	4	4+3	3	5	5	4	4+3	3	7	0
67	2	1.03	4	1	25	2	4	1	1	2	20	1	3+3	1	2	2	14	0				6	1	3+3	1	2	2	0
67	1	5.76	1		10	2	4	1	0	2	20	6	4+3	3	7	17	12	2	4+3	3	7	8	4	4+3	3	3	0
67	1	5.4	4	2	35	1	4	1	0	2	22	7	4+3	3	4	28	25	4	4+3	3	4	3	2	4+3	3	4	0
60	1	11.4	1		69	0	2		0	2	16	0					16	0				0	0				0
74	2	8.7	3	1	21	2	4	1	0	2	17	3	3+4	2	1	3	10	0				3	2	3+4	2	1	0
70	1	9.84	1		23	1	4	1	0	2	22	6	4+3	3	5	15	20	4	4+3	3	2	2	2	4+3	3	5	0
60	1	9.1	1		50	1	4	1	0	2	12	0					10	0				2	0				0
64	2	6.5	1		26	1	4	1	0	2	16	7	4+3	3	5	19	14	6	4+3	3	5	2	1	4+3	3	2	0
57	1	6	1		41	1	4	2	1	2	15	4	3+4	2	2	5	8	1	3+3	1	1	7	3	3+4	2	2	3	1	3+4	2	2
59	2	3.3	1		26	1	5	2	0	2	14	4	4+5	5	13	45	10	0				4	4	4+5	5	13	0
70	2	4.1	1		40	1	5	1	0	2	15	12	3+4	2	11	97	0	0				15	12	3+4	2	11	0
56	1	8.4	1		39	1	5	1	0	2	12	0					10	0				2	0				0
68	1	5.75	4	2	42	1	4	1	0	2	24	6	3+4	2	6	20	18	3	3+4	2	6	6	3	3+4	2	4	0
71	2	5	3	1	30	1	5	2	0	2	15	2	3+4	2	10	19	15	0				4	2	3+4	2	10	0
73	2	16	3	1	50	2	4	1	0	2	13	2	3+3	1	2	3	9	2	3+3	1	2	4	0
62	1	9.4	1		38	0	2		0	2	29	0					29	0				0	0				0
60	1	6.77	4	2	32	2	5	3	0	2	9	5	3+4	2	10	50	0	0				9	5				0
69	1	10	1		36	2	4	1	0	2	14	6	4+3	3	11	46	10	1	3+3	1	6	4	4	4+3	3	10	0
55	1	10.7	1		23	1	4	1	0	2	12	8	3+4	2	11	33	8	5	3+4	2	3	4	3	3+4	2	11	0
61	3	29	1		52	1	5	1	1	2	13	5	4+3	3	8	31	0	0				13	5	4+3	3	7	10	2	4+3	3	8
85	1	53	1		40	1	5	2	0	2	9	5	4+3	3	14	72	4	0				5	5	4+3	3	14	0
58	1	5.7	1		55	0	2		0	2	13	0					13	0				0	0				0
70	2	7.05	1		60	2	4	3	1	2	15	5	3+3	1	11	33	9	1	3+3	1	4	6	4	3+3	1	33	2	0
60	1	29.4	1		12	1	5	3	0	2	16	10	4+5	5	15	82	7	2	4+4	4	5	9	8	4+5	5	15	0
62	1	5.4	1		29	1	4	2	0	2	25	1	3+3	1	2	2	18	0				7	1	3+3	1		0
70	1	4	4	2	45	1	4	2	0	2	28	5	3+4	2	8	27	22	4	3+4	2	8	6	1	3+3	1	2	0
67	1	16.1	1		105	0	2		0	2	10	0					10	0				0	0				0
74	2	8.9	3	1	146	1	5	1	0	2	15	5	4+4	4	3	11	9	1	4+4	4	2	6	4	4+4	4	3	0
67	1	10.8	3	2	70	1	4	2	1	2	14	2	4+4	4	6	7	9	0				5	4	4+4	4	6	1	0
72	1	18.5	1		19	1	5	2	0	2	14	4	3+4	2	7	19	10	1	3+3	1	1	4	3	3+4	2	7	0
74	2	17	1		35	3	5	3	0	2	12	6	5+4	5	17	45	9	3	4+4	4	2	3	3	4+5	5	17	0
63	1	16	1		80	2	4	1	0	2	14	0					10	0				4	0				0
72	1	6	1		24	1	5	1	0	2	10	5	4+3	3	10	27	4	0				6	5	4+3	3	10	0
65	1	9.32	3	1	40	0	1		1	2	22	3	3+4	2	4	8	21	3	3+4	2	4	1	0				1	0
52	1	7	1		55	2	3	1	0	2	12	0					8	0				4	0				0
77	1	17	2		68	1	5	2	0	2	16	10	4+4	4	17	95	0	0				16	10	4+4	4	17	0
71	2	11.1	1		58	1	5	1	0	2	29	0					20	0				9	0				0
76	1	13.89	3	1	68	1	4	1	0	2	11	5	3+3	1	7	22	7	1	3+3	1	1	4	4	3+3	1	7	0
82	3	154	1			1	5	3	0	2	6	6	4+5	5	25	89	0	0				6	6	4+5	5	25	0
64	1	6.35	3	2	55	1	4	2	1	2	16	4	4+3	3	3	11	8	0				8	4	4+3	3	3	4	1	3+3	1	2
72	1	5.9	4	2	120	0	2		0	1	12	0					12	0				0					0
59	1	9.32	1		50	1	4	1	0	2	13	0					9	0				4	0				0
53	2	4	1		26	1	4	1	0	2	23	6	3+4	2	6	24	20	3	3+3	1	4	3	3	3+4	2	6	0
72	1	3.8	1		29	2	5	1	0	2	12	4	3+4	2	3	7	8	2	3+4	2	2	4	2	4+4	4	3	0
58	1	4.85	1		25	1	4	2	0	2	14	4	3+3	1	8	30	10	0				4	4	3+3	1	8	0
68	1	8	1		42	0	2		0	2	19	0					19	0				0	0				0
65	2	4.73	1		60	3	4	1	0	2	13	2	3+4	2	4	6	5	1	4+4	4	2	8	1	3+4	2	4	0
72	1	15	1		64	2	4	3	0	2	21	0					10	0				11	0				0
60	1	6.7	4	1	62	1	4	1	0	2	33	9	3+4	2	2	16	21	2	3+4	2	2	12	7	3+4	2	2	0
68	1	5.2	4	2	22	1	4	1	1	2	29	5	3+4	2	6	19	23	2	3+4	2	2	6	3	3+4	2	6	2	0
											5469	1154										1649	768
